# Supplementary material for: Scaffold protein RhCASPL1D1 stabilizes RhPIP2 aquaporins and promotes flower recovery after dehydration in rose (Rosa hybrida)
Source: Hortic Res. 2025 Apr 30;12(8):uhaf119. doi: 10.1093/hr/uhaf119 (PMC12258145; doi:10.1093/hr/uhaf119)
Supplement: Web_Material_uhaf119 [file web_material_uhaf119.zip]

Archive with 2 entries (2 files):
- Revised supplementary Material.docx
- supplementary tables.xlsx
