# Supplementary material for: Scaffold protein RhCASPL1D1 stabilizes RhPIP2 aquaporins and promotes flower recovery after dehydration in rose (Rosa hybrida)
Source: Hortic Res. 2025 Apr 30;12(8):uhaf119. doi: 10.1093/hr/uhaf119 (PMC12258145; doi:10.1093/hr/uhaf119)
Supplement: Web_Material_uhaf119 [file web_material_uhaf119.zip › supplementary tables.xlsx]

## Sheet: Table S1
Table S1. FPKM values of RhCASPL family genes determined by RNA-seq.
Name	Dehydration			Flower opening stages
	0h	12h	24h	S2	S3	S4	S5
RchiOBHm_Chr4g0421251	1580.13	1080.69	1770.5	664.269	1512.73	1582.19	1364.81
RchiOBHm_Chr4g0421171	31.849	164.861	631.493	9.22699	48.9384	56.1988	100.98
RchiOBHm_Chr2g0176261	56.649	83.971	135.646	18.7338	24.48	50.7219	82.5675
RchiOBHm_Chr5g0058781	103.291	65.216	49.878	61.1359	45.5288	42.7646	49.6031
RchiOBHm_Chr3g0461491	40.131	37.54	46.141	15.3184	28.481	26.5687	26.6062
RchiOBHm_Chr7g0193681	46.819	47.368	43.598	22.8123	29.0372	30.9787	52.3208
RchiOBHm_Chr3g0469641	32.632	33.432	33.018	5.08612	2.57189	3.03923	3.12117
RchiOBHm_Chr2g0140051	86.501	43.413	19.79	15.2249	3.80221	1.901	1.18812
RchiOBHm_Chr4g0422081	11.751	17.087	14.651	3.60648	2.72372	2.46253	2.40329
RchiOBHm_Chr4g0392361	11.622	11.363	13.274	1.01364	0.98561	0.58865	0.982523
RchiOBHm_Chr6g0262031	26.976	19.351	11.609	32.3079	23.0105	20.0606	16.8557
RchiOBHm_Chr2g0171451	6.315	4.859	8.282	1.31022	2.84313	3.64528	5.30012
RchiOBHm_Chr7g0215251	42.747	14.859	7.27	1.80635	4.73141	7.41282	6.00278
RchiOBHm_Chr1g0368521	6.315	7.584	6.803	3.79373	4.35353	4.22381	3.54758
RchiOBHm_Chr2g0103141	7.071	2.913	5.784	8.38035	12.4519	11.5764	9.8528
RchiOBHm_Chr3g0465321	14.33	6.705	4.569	6.63305	4.0859	3.589	3.8607
RchiOBHm_Chr4g0421181	0.316	0.917	4.001	0.0875583	0.280772	0.281285	0.27517
RchiOBHm_Chr5g0040241	0.659	2.143	3.584	0.085854	0.0447203	0.0860143	0.229214
RchiOBHm_Chr7g0177721	3.84	4.686	3.503	2.772	3.788	3.766	3.031
RchiOBHm_Chr5g0000791	30.668	17.598	1.906	0.722563	0.0825227	0.0748023	0.113887
RchiOBHm_Chr1g0366461	15.697	4.063	0.744	6.07045	0.504256	0.344588	0.38101
RchiOBHm_Chr7g0189121	0.515	0.513	0.611	0.961153	1.66151	1.04937	1.02099
RchiOBHm_Chr2g0167481	0.039	0.006	0.465	0.016	0.001	0.001	0.001
RchiOBHm_Chr4g0439491	0.022	0.275	0.34	0.006	0.333	0.751	0.045
RchiOBHm_Chr4g0402761	7.357	0.626	0.284	0.871535	4.00067	16.3874	50.0575
RchiOBHm_Chr3g0474831	0.001	0.001	0.022	0.001	0.001	0.006	0.001
RchiOBHm_Chr7g0177731	0.001	0.001	0.006	0.001	0.001	0.001	0.001
RchiOBHm_Chr5g0046421	0.001	0.001	0.006	0.001	0.001	0.005	0.001
RchiOBHm_Chr5g0008311	0.001	0.001	0.005	0.001	0.001	0.001	0.001
RchiOBHm_Chr1g0366551	0.001	0.001	0.001	0.001	0.008	0.261	0.124
RchiOBHm_Chr1g0366601	0.001	0.001	0.001	0.001	0.005	0.001	0.001
RchiOBHm_Chr1g0366591	0.001	0.001	0.001	0.001	0.001	0.001	0.001
RchiOBHm_Chr2g0171471	0.001	0.001	0.001	0.001	0.001	0.006	0.001
RchiOBHm_Chr5g0018351	0.001	0.001	0.001	0.001	0.001	0.001	0.001
RchiOBHm_Chr6g0277661	0.001	0.001	0.001	0.001	0.001	0.001	0.001
RchiOBHm_Chr7g0216851	0.001	0.001	0.001	0.001	0.001	0.006	0.001
RchiOBHm_Chr1g0366621	0.001	0.001	0.001	0.001	0.001	0.001	0.001

## Sheet: Table S2
Table S2. Protein pairwise similarity matrix of RhCASPL1D1 and homologs
	AtCASPL1D2	RhCASPL1D1	MdCASPL1D1	OsCASPL1D1	ZmCASPL1D1	MtCASPL1D2	SoCASPL1	GmCASPL1D2	PvCASPL1D1	GhCASPL1D1
AtCASPL1D2	100	92.31	86.92	88.84	93.27	89.22	81.19	89.37	95.05	91.9
RhCASPL1D1	92.31	100	98.03	93.36	87.91	92.08	94.61	92.2	90.38	91.94
MdCASPL1D1	86.92	98.03	100	90.65	87.04	87.44	92.72	91.26	91.3	88.37
OsCASPL1D1	88.84	93.36	90.65	100	89.81	82.41	89.2	83.49	94.2	95.71
ZmCASPL1D1	93.27	87.91	87.04	89.81	100	90.24	90	82.49	95.1	98.54
MtCASPL1D2	89.22	92.08	87.44	82.41	90.24	100	95.41	93.88	89.11	89.81
SoCASPL1	85.45	94.61	92.72	89.2	90	95.41	100	92.57	92.61	90.48
GmCASPL1D2	89.37	92.2	91.26	83.49	82.49	93.88	92.57	100	93.03	91.79
PvCASPL1D1	95.05	90.38	91.3	94.2	95.1	91.96	92.61	93.03	100	93.69
GhCASPL1D1	91.9	91.94	88.37	95.71	98.54	89.81	90.48	91.79	93.69	100

## Sheet: Table S3
Table S3. Primers used in this study
Primers	Primer sequences	Assay
RhCASPL1D1-F	CGGTATTCCGAGGCCCTATC	Used for genes clone
RhCASPL1D1-R	AGAGGCCACTAGACCCAGTA
RhCASPL1E1-F	ATTCCAAGCCTCTCTTTCCCA
RhCASPL1E1-R	ACGCACATACAAGGTAGAAGG
RhCASPL1F2-F	TGCGCTCACTTATTACCCCA
RhCASPL1F2-R	AATACAAGCGTGCCCAACTG
RhPIP2;1-F	CCACACCATAAACCAGAGCCA
RhPIP2;1-R	TCCCGACCTAAAAGGCTTGA
RhPIP2;2-F	ACTACAGCCACTCACAGCTAA
RhPIP2;2-R	TGAAATCAAGCATGGGTGGA
RhPIP2;7-F	TCAAGAGCGAGGTGAACCAAA
RhPIP2;7-R	ATGCACATCCACTGGCTACAT
ProCASPL1D1-F	TAGGGTTTGAGCGGAGAGGA
ProCASPL1D1-R	TTACCGGTTTCCGGGTTAGC
RhCASPL-F2	GATCACTCTCCTGCCCTCATATACT	Used for RT-qPCR
RhCASPL-R2	GTGGAGCAAGAACTTGGTTGAGAA
RhPIP2;7-F2	ATCGACGAGCTCAAGCGCTG
RhPIP2;7-R2	GTGACCACCAGAAATACCGGC
proRhCASPL1D1-GUS-HindⅢ-F	GGGCCCGGCGCGCCAAGCTTGTGGCGAGGCCATTCGTCG	Used for GUS histochemical asssay
proRhCASPL1D1-GUS-Pst1-R	GGGATCCGTCGACCTGCAGGGAGGCAGTTGCAGGGATAT
RhCASPL1D1-TRV2-Xba1-F	GGTTACCGAATTCTCTAGAGCATCCCTTTCAGTCATCTGG	Used for VIGS asssay
RhCASPL1D1-TRV2-Kpn1-R	GACGCGTGAGCTCGGTACCCGCTCACAAGTCACATCACAC
RhCASPL1D1-GFP-Xba1-F	CAAATCGACTCTAGTCTAGAATGGCATCGACGGATAAGTC	Used for gene overexpression
RhCASPL1D1-GFP-Kpn1-R	CCCTTGCTCACCATGGTACCTTTGGGAATTTTCTTGTGGAG
RhCASPL1D1-pTCK303-BamH1-F1	AGGTCGACTCTAGAGGATCCCAGCATCACTAACAAGTGTA	Used for RNAi
RhCASPL1D1-pTCK303-Kpn1-R1	CTGTCGACCTCGAGGGTACCGCCACACCAGAAGGACCAGC
RhCASPL1D1-pTCK303-Spe1-F2	GATTTTCAGATCGATACTAGTGCCACACCAGAAGGACCAGC
RhCASPL1D1-pTCK303-Sac1-R2	GATCGGGGAAATTCGAGCTCCAGCATCACTAACAAGTGTA
RhCASPL1D1-Cub-SFi1-F	ATGTAATGGCCATTACGGCCGCATCGACGGATAAGTCAGC	Used for SuY2H assay
RhCASPL1D1-Cub-SFi1-R	GCAGATGGCCGAGGCGGCCCCTTTGGGAATTTTCTTGTGGAG
RhCASPL1E1-Cub-SFi1-F	ATGTAATGGCCATTACGGCCGAGAGCCAGTACATAGGAGGCA
RhCASPL1E1-Cub-SFi1-R	TGCAGATGGCCGAGGCGGCCCCTTTAAGTGGACCTCTGTTAAGG
RhCASPL1F2-Cub-SFi1-F	ATGTAATGGCCATTACGGCCGCTTCAGAGTCTTCGACGGT
RhCASPL1F2-Cub-SFi1-R	TGCAGATGGCCGAGGCGGCCCCGTTCTTGATAATCGGGCGATAG
RhPIP2;1-NubG-SFi1-F	GCAGAGTGGCCATTACGGCCATGGCGAAGGACGTTGAAGT
RhPIP2;1-NubG-SFi1-R	CTCGAGAGGCCGAGGCGGCCTCAATTATGGGGGTTGCTCC
RhPIP2;2-NubG-SFi1-F	GCAGAGTGGCCATTACGGCCATGGCGAAGGACGTTGAAGT
RhPIP2;2-NubG-SFi1-R	CTCGAGAGGCCGAGGCGGCCTCAATTATGGGGGTTGCTCC
RhPIP2;7-NubG--SFi1-F	GCAGAGTGGCCATTACGGCCATGACGAAGGAAGTGAGCGA
RhPIP2;7-NubG--SFi1-R	CTCGAGAGGCCGAGGCGGCCTTAGTTGGAGGGGTTGCTCC
RhPIP2;7AAAA-NubG-SFi1-F	GCAGAGTGGCCATTACGGCCATGACGAAGGAAGTGAGCGA
RhPIP2;7AAAA-NubG-SFi1-R	CTCGAGAGGCCGAGGCGGCCTTAGTTGGCGGGGTTGGCCC
RhPIP2;7DDDD-NubG-SFi1-F	GCAGAGTGGCCATTACGGCCATGACGAAGGAAGTGAGCGA
RhPIP2;7DDDD-NubG-SFi1-R	CTCGAGAGGCCGAGGCGGCCTTAGTTGTCGGGGTTGTCCCG
RhCASPL1D1-YNE-BamH1-F	GGCGCGCCACTAGTGGATCCATGGCATCGACGGATAAGTC	Used for BiFC assay
RhCASPL1D1-YNE-Kpn1-R	TCCATCCCGGGAGCGGTACCTTTGGGAATTTTCTTGTGG
RhPIP2;1-YCE-Xba1-F	GAGAACACGGGGGACTCTAGAATGGCGAAGGACGTTGAAG
RhPIP2;1-YCE-Kpn1-R	GTACATCCCGGGAGCGGTACCATTATGGGGGTTGCTCCTG
RhPIP2;2-YCE-Xba1-F	AGAACACGGGGGACTCTAGAATGGCGAAAGATGTTGAGGG
RhPIP2;2-YCE-Kpn1-R	TACATCCCGGGAGCGGTACCAGCATTGCTCCTGAAAGACC
RhPIP2;7-YCE-Xba1-F	GAGAACACGGGGGACTCTAGAATGACGAAGGAAGTGAGCG
RhPIP2;7-YCE-Kpn1-R	CATCCCGGGAGCGGTACCGTTGGAGGGGTTGCTCCGGA
RhPIP2;7AAAA-YCE-Xba1-F	GAGAACACGGGGGACTCTAGAATGACGAAGGAAGTGAGCG
RhPIP2;7AAAA-YCE-Kpn1-R	CATCCCGGGAGCGGTACCGTTGGCGGGGTTGGCCC
RhPIP2;7DDDD-YCE-Xba1-F	GAGAACACGGGGGACTCTAGAATGACGAAGGAAGTGAGCG
RhPIP2;7DDDD-YCE-Kpn1-R	CATCCCGGGAGCGGTACCGTTGTCGGGGTTGTCCCG
RhPIP2;7-MYC-Xba1-F	AGAACACGGGGGACTCTAGAATGACGAAGGAAGTGAGCGA	Used for co-IP assay
RhPIP2;7-YCE-BamH1-R	TTTAAATCGATATTGGATCCGTTGGAGGGGTGGCTCCGGA
RhCASPL1D1-FLAG-Xba1-F	AGAACACGGGGGACTCTAGAATGGCATCGACGGATAAGTC
RhCASPL1D1-FLAG-BamH1-R	TTTGTAGTCCATTTGGATCCTTTGGGAATTTTCTTGTGGA
RhPIP2;7-mCherry-Xba1-F	CAAATCGACTCTAGTCTAGAATGACGAAGGAAGTGAGCGA	Used fo subcellular localization
RhPIP2;7-mCherry-Kpn1-R	CCCTTGCTCACCATGGTACCGTTGGAGGGGTTGCTCC
RhCASPL1D1-MYC-Pst1-F	TCGACTCTAGAAAGCTTCTGCAGATGGCATCGACGGATAAGTC	Used for protein degradation assays
RhCASPL1D1-MYC-Spe1-R	ATGGTACCGGATCCACTAGTTTTGGGAATTTTCTTGTGGA
RhPIP2;7-FLAG-Xba1-F	TCTAGTCTAGAAAGCTTCTGCAGATGACGAAGGAAGTGAGCGA
RhPIP2;7-FLAG-Kpn1-R	TCCATGGTACCGGATCCACTAGTGTTGGAGGGGTTGCTCCG
RhCASPL1D1-mCherry-Xba1-F	AGAAAATTCCCAAAGGTACCATGGTGAGCAAGGGCGAGGA	Used for rose hairy root induction
RhCASPL1D1-mCherry-Kpn1-R	CCCTTGCTCACCATGGTACCTTTGGGAATTTTCTTGTGGA
RhPIP2;7-GFP-Xba1-F	CAAATCGACTCTAGTCTAGAATGACGAAGGAAGTGAGCGA
RhPIP2;7-GFP-Kpn1-R	CCCTTGCTCACCATGGTACCGTTGGAGGGGTTGCTCCGGA
RhCASPL1D1-MYC-BgIⅡ-F	CTCAACTTTGGCAGATCTATGGCATCGACGGATAAGTC	Used for function assays in Xenopus Oocytes.
RhCASPL1D1-MYC-Spe1-R	TCCTAGTCAGTCACTAGTTTATACCGAGTTCAAGTCCT
GFP-MYC-BgIⅡ-F	CTCAACTTTGGCAGATCTATGGTGAGCAAGGGCGAGGA
GFP-MYC-Spe1-R	TCCTAGTCAGTCACTAGTTTATACCGAGTTCAAGTCCT
RhPIP2;7-FLAG-BgIⅡ-F	CTCAACTTTGGCAGATCTATGACGAAGGAAGTGAGCGA
RhPIP2;7-FLAG-Spe1-R	TCCTAGTCAGTCACTAGTTTACTTATCGTCATCGTCCT
